# Supplementary material for: Interacting host modifier systems control Wolbachia‐induced cytoplasmic incompatibility in a haplodiploid mite
Source: Evol Lett. 2022 May 11;6(3):255–65. doi: 10.1002/evl3.282 (PMC9233175; doi:10.1002/evl3.282)
Supplement: Supplementary file 1 — supplementary material [file EVL3-6-255-s001.xlsx]

## Sheet: Model Summary
Model	Cross category	Variable	Analyses	Syntax	Syntax description	priors	Short Description
model (1)	intraspecific	F	model comparison, estimation of CIcorr	Females ~ Binom(eggs, p) | logit(p) = inf*mgeno*fgeno + (1|Day)	The probability (p) was determined by the Wolbachia infection state (inf) of the male, the male genotype (mgeno), the female genotype (fgeno) and all interactions. We also modelled a varying intercept for each day that crosses were initialized (Day). We used priors that are weakly regularizing; linear coefficients sampled from a normal(0,10) prior mostly sample the range [-20, 20], which is a ran…	Intercept/linear coefficients: normal(0,10); sd: half-cauchy(0,2)	full model that incorporates the effects of male and female genotype with their interaction as explanatory variables
model (2)	intraspecific	F	model comparison	Females ~ Binom(eggs, p) | logit(p) = inf*mgeno + inf*fgeno + (1|Day)	The probability (p) was determined by the Wolbachia infection state (inf) of the male, the female genotype (fgeno), the male genotype (mgeno) and the interactions of resp. male genotype and infection state and female genotype and infection state.The three-way interaction was not included. We also modelled a varying intercept for each day that crosses were initialized (Day). We used priors that ar…	Intercept/linear coefficients: normal(0,10); sd: half-cauchy(0,2)	model that incorporates the effects of male and female genotype without their interaction
model (3)	intraspecific	F	variance analysis	Females ~ Binom(eggs, p) | logit(p) = inf + (1+inf|mgeno*fgeno) + (1|Day)	The probability (p) was determined by the Wolbachia infection state (inf) of the male, the male genotype (mgeno), the female genotype (fgeno) and all interactions. Male and female genotypes, and their interactions are modelled as variable intercepts and correlated variable slopes (interaction) with Wolbachia infection state. We also modelled a varying intercept for each day that crosses were init…	Intercept/linear coefficients: normal(0,5); sd: half-cauchy(0,1), cor: lkj(2)	model that incorporates male and female genotype as variable effects
model (4)	intraspecific	F	model comparison	Females ~ Binom(eggs, p) | logit(p) = inf*fgeno + (1|Day)	The probability (p) was determined by the Wolbachia infection state (inf) of the male, the female genotype (fgeno) and their interaction. We also modelled a varying intercept for each day that crosses were initialized (Day). We used priors that are weakly regularizing similar as in model (1).	Intercept/linear coefficients: normal(0,10); sd: half-cauchy(0,2)	model that only incorporates the effects of female genotype
model (5)	intraspecific	F	model comparison	Females ~ Binom(eggs, p) | logit(p) = inf*mgeno + (1|Day)	The probability (p) was determined by the Wolbachia infection state (inf) of the male, the male genotype (mgeno) and their interaction. We also modelled a varying intercept for each day that crosses were initialized (Day). We used priors that are weakly regularizing similar as in model (1).	Intercept/linear coefficients: normal(0,10); sd: half-cauchy(0,2)	model that only incorporates the effects of male genotype
model (6)	intraspecific (rescue)	F	estimation of CIcorr	Females ~ Binom(eggs, p) | logit(p) = inf*mgeno*fgeno + (1|Day)	The probability (p) was determined by the Wolbachia infection state (inf) of the male, the male genotype (mgeno), the female genotype (fgeno) and all interactions. This model was fitted on data where females of the cross were infected by Wolbachia. We also modelled a varying intercept for each day that crosses were initialized (Day).	Intercept/linear coefficients: normal(0,10); sd: half-cauchy(0,2)	full model that incorporates all effects and their interactions, but fitted to the rescue data
model (7)	intraspecific	MD	model comparison, estimation of MDcorr	Males ~ Binom(eggs, p) | logit(p) = inf*mgeno*fgeno + (1|Day)	The probability (p) was determined by the Wolbachia infection state (inf) of the male, the male genotype (mgeno), the female genotype (fgeno) and all interactions. We also modelled a varying intercept for each day that crosses were initialized (Day). We also modelled a varying intercept for each day that crosses were initialized (Day). We used priors that are weakly regularizing similar as in mod…	Intercept/linear coefficients: normal(0,10); sd: half-cauchy(0,2)	full model that incorporates the effects of male and female genotype with their interaction as explanatory variables
model (8)	intraspecific	MD	model comparison	Males ~ Binom(eggs, p) | logit(p) = inf*mgeno + inf*fgeno + (1|Day)	The probability (p) was determined by the Wolbachia infection state (inf) of the male, the female genotype (fgeno), the male genotype (mgeno) and the interactions of resp. male genotype and infection state and female genotype and infection state. The three-way interaction was not included. We also modelled a varying intercept for each day that crosses were initialized (Day). We used priors that a…	Intercept/linear coefficients: normal(0,10); sd: half-cauchy(0,2)	model that incorporates the effects of male and female genotype without their interaction
model (9)	intraspecific	MD	variance analysis	Males ~ Binom(eggs, p) | logit(p) = inf + (1+inf|mgeno*fgeno) + (1|Day)	The probability (p) was determined by the Wolbachia infection state (inf) of the male, the male genotype (mgeno), the female genotype (fgeno) and all interactions. Male and female genotypes, and their interactions are modelled as variable intercepts and correlated variable slopes (interaction) with Wolbachia infection state. We also modelled a varying intercept for each day that crosses were init…	Intercept/linear coefficients: normal(0,5); sd: half-cauchy(0,1), cor: lkj(2)	model that incorporates male and female genotype as variable effects
model (10)	intraspecific	MD	model comparison	Males ~ Binom(eggs, p) | logit(p) = inf*fgeno + (1|Day)	The probability (p) was determined by the Wolbachia infection state (inf) of the male, the female genotype (fgeno) and their interaction. We also modelled a varying intercept for each day that crosses were initialized (Day). We used priors that are weakly regularizing similar as in model (1).	Intercept/linear coefficients: normal(0,10); sd: half-cauchy(0,2)	model that only incorporates the effects of female genotype
model (11)	intraspecific	MD	model comparison	Males ~ Binom(eggs, p) | logit(p) = inf*mgeno + (1|Day)	The probability (p) was determined by the Wolbachia infection state (inf) of the male, the male genotype (mgeno) and their interaction. We also modelled a varying intercept for each day that crosses were initialized (Day). We used priors that are weakly regularizing similar as in model (1).	Intercept/linear coefficients: normal(0,10); sd: half-cauchy(0,2)	model that only incorporates the effects of male genotype
model (12)	intraspecific	FM	model comparison, estimation of FMcorr	dead_eggs ~ Binom(non-male_eggs, p) | logit(p) = inf*mgeno*fgeno + (1|Day)	The probability (p) was determined by the Wolbachia infection state (inf) of the male, the male genotype (mgeno), the female genotype (fgeno) and all interactions. We also modelled a varying intercept for each day that crosses were initialized (Day). We also modelled a varying intercept for each day that crosses were initialized (Day). We used priors that are weakly regularizing similar as in mod…	Intercept/linear coefficients: normal(0,10); sd: half-cauchy(0,2)	full model that incorporates the effects of male and female genotype with their interaction as explanatory variables
model (13)	intraspecific	FM	model comparison	dead_eggs ~ Binom(non-male_eggs, p) | logit(p) = inf*mgeno + inf*fgeno + (1|Day)	The probability (p) was determined by the Wolbachia infection state (inf) of the male, the female genotype (fgeno), the male genotype (mgeno) and the interactions of resp. male genotype and infection state and female genotype and infection state. The three-way interaction was not included. We used priors that are weakly regularizing similar as in model (1).	Intercept/linear coefficients: normal(0,10); sd: half-cauchy(0,2)	model that incorporates the effects of male and female genotype without their interaction
model (14)	intraspecific	FM	variance analysis	dead_eggs ~ Binom(non-male_eggs, p) | logit(p) = inf + (1+inf|mgeno*fgeno) + (1|Day)	The probability (p) was determined by the Wolbachia infection state (inf) of the male, the male genotype (mgeno), the female genotype (fgeno) and all interactions. Male and female genotypes, and their interactions are modelled as variable intercepts and correlated variable slopes (interaction) with Wolbachia infection state. We also modelled a varying intercept for each day that crosses were init…	Intercept/linear coefficients: normal(0,5); sd: half-cauchy(0,1), cor: lkj(2)	model that incorporates male and female genotype as variable effects
model (15)	intraspecific	FM	model comparison	dead_eggs ~ Binom(non-male_eggs, p) | logit(p) = inf*fgeno + (1|Day)	The probability (p) was determined by the Wolbachia infection state (inf) of the male, the female genotype (fgeno) and their interaction. We also modelled a varying intercept for each day that crosses were initialized (Day). We used priors that are weakly regularizing similar as in model (1).	Intercept/linear coefficients: normal(0,10); sd: half-cauchy(0,2)	model that only incorporates the effects of female genotype
model (16)	intraspecific	FM	model comparison	dead_eggs ~ Binom(non-male_eggs, p) | logit(p) = inf*mgeno + (1|Day)	The probability (p) was determined by the Wolbachia infection state (inf) of the male, the male genotype (mgeno) and their interaction. We also modelled a varying intercept for each day that crosses were initialized (Day). We used priors that are weakly regularizing similar as in model (1).	Intercept/linear coefficients: normal(0,10); sd: half-cauchy(0,2)	model that only incorporates the effects of male genotype
model (17)	F1	F	estimation of CIcorr	Females ~ Binom(eggs, p) | logit(p) = inf*cross	The probability (p) was determined by the Wolbachia infection state (inf) of the male, and the F1 cross. We used priors that are weakly regularizing similar as in model (1).	Intercept/linear coefficients: normal(0,10)	model that incorporates the effects of the female genotype
model (18)	F1	MD	estimation of MDcorr	Males ~ Binom(eggs, p) | logit(p) = inf*cross	The probability (p) was determined by the Wolbachia infection state (inf) of the male, and the F1 cross. We used priors that are weakly regularizing similar as in model (1).	Intercept/linear coefficients: normal(0,10)	model that incorporates the effects of the female genotype
model (19)	F1	FM	estimation of FMcorr	dead_eggs ~ Binom(non-male_eggs, p) | logit(p) = inf*cross	The probability (p) was determined by the Wolbachia infection state (inf) of the male, and the F1 cross. We used priors that are weakly regularizing similar as in model (1).	Intercept/linear coefficients: normal(0,10)	model that incorporates the effects of the female genotype
model (20)	F2	F	estimation of CIcorr	Females ~ Binom(eggs, p) | logit(p) = inf*cross	The probability (p) was determined by the Wolbachia infection state (inf) of the male, and the F2 cross. We used priors that are weakly regularizing similar as in model (1).	Intercept/linear coefficients: normal(0,10)	model that incorporates the effects of the female genotype
model (21)	F2	MD	estimation of MDcorr	Males ~ Binom(eggs, p) | logit(p) = inf*cross	The probability (p) was determined by the Wolbachia infection state (inf) of the male, and the F2 cross. We used priors that are weakly regularizing similar as in model (1).	Intercept/linear coefficients: normal(0,10)	model that incorporates the effects of the female genotype
model (22)	F2	FM	estimation of FMcorr	dead_eggs ~ Binom(non-male_eggs, p) | logit(p) = inf*cross	The probability (p) was determined by the Wolbachia infection state (inf) of the male, and the F2 cross. We used priors that are weakly regularizing similar as in model (1).	Intercept/linear coefficients: normal(0,10)	model that incorporates the effects of the female genotype
model (23)	F2	MD	estimation of mixed distribution of MD	Males ~ Mixture(Binom(eggs, p1), Binom(eggs, p2), θ) | logit(p) = inf*cross	Male proportion is distributed according to a mixture of two binomial distributions each with a weight (θ | θ1+θ2 = 1). The probability (p) for each binomial distribution was determined by the Wolbachia infection state (inf) of the male assigned to that distribution. We used priors that are weakly regularizing similar as in model (1) and only used (LonX|Scp)|LonX_x_Scp cross data.	Intercepts/linear coefficients (for each distribution): normal(0,10)	mixture model that incorporates a potential bimodal distribution in MD

## Sheet: Model (1)
	mean	se_mean	sd	2.5%	97.5%	n_eff	Rhat
b_Intercept	0.92	0.00	0.16	0.61	1.23	1478	1.00
b_inf1	-9.04	0.08	1.51	-12.51	-6.68	357	1.01
b_fgenoLonX	-2.20	0.01	0.25	-2.67	-1.70	1866	1.00
b_fgenoScp	-0.65	0.01	0.24	-1.12	-0.19	1634	1.00
b_fgenoStt	-0.37	0.01	0.24	-0.84	0.09	1717	1.00
b_fgenoTemp	-0.24	0.01	0.22	-0.68	0.19	1607	1.00
b_mgenoLonX	0.36	0.01	0.25	-0.14	0.86	1464	1.00
b_mgenoScp	0.43	0.01	0.24	-0.05	0.90	1575	1.00
b_mgenoStt	0.30	0.11	5.67	-10.74	11.45	2752	1.00
b_mgenoTemp	0.43	0.13	4.53	-8.37	9.34	1265	1.00
b_inf1:fgenoLonX	7.32	0.08	1.52	4.94	10.81	363	1.01
b_inf1:fgenoScp	1.41	0.08	1.89	-2.22	5.27	507	1.01
b_inf1:fgenoStt	2.86	0.08	1.59	0.30	6.44	387	1.01
b_inf1:fgenoTemp	-2.33	0.09	3.02	-9.21	2.95	1042	1.00
b_inf1:mgenoLonX	7.13	0.08	1.52	4.74	10.59	357	1.01
b_inf1:mgenoScp	6.69	0.08	1.52	4.33	10.14	360	1.01
b_inf1:mgenoStt	3.96	0.12	5.93	-7.77	15.67	2266	1.00
b_inf1:mgenoTemp	4.84	0.12	4.49	-4.02	13.65	1476	1.00
b_fgenoLonX:mgenoLonX	1.43	0.01	0.36	0.74	2.14	1891	1.00
b_fgenoScp:mgenoLonX	-0.18	0.01	0.35	-0.85	0.52	1543	1.00
b_fgenoStt:mgenoLonX	-0.31	0.01	0.36	-0.99	0.41	1679	1.00
b_fgenoTemp:mgenoLonX	-0.19	0.01	0.35	-0.86	0.51	1647	1.00
b_fgenoLonX:mgenoScp	1.33	0.01	0.39	0.56	2.11	1948	1.00
b_fgenoScp:mgenoScp	0.00	0.01	0.39	-0.78	0.78	1995	1.00
b_fgenoStt:mgenoScp	-0.20	0.01	0.38	-0.94	0.57	2017	1.00
b_fgenoTemp:mgenoScp	-0.65	0.01	0.34	-1.31	0.03	1808	1.00
b_fgenoLonX:mgenoStt	0.82	0.11	5.66	-10.36	11.83	2752	1.00
b_fgenoScp:mgenoStt	0.06	0.11	9.90	-19.43	19.15	8268	1.00
b_fgenoStt:mgenoStt	-0.09	0.10	9.91	-19.05	19.22	9762	1.00
b_fgenoTemp:mgenoStt	-0.58	0.11	5.67	-11.75	10.45	2753	1.00
b_fgenoLonX:mgenoTemp	1.03	0.13	4.53	-7.90	9.75	1261	1.00
b_fgenoScp:mgenoTemp	-0.22	0.13	4.53	-9.24	8.60	1265	1.00
b_fgenoStt:mgenoTemp	-0.15	0.13	4.53	-9.13	8.67	1268	1.00
b_fgenoTemp:mgenoTemp	-0.44	0.13	4.53	-9.39	8.37	1263	1.00
b_inf1:fgenoLonX:mgenoLonX	-7.21	0.08	1.53	-10.73	-4.76	366	1.01
b_inf1:fgenoScp:mgenoLonX	-1.07	0.08	1.90	-4.90	2.62	511	1.01
b_inf1:fgenoStt:mgenoLonX	-2.08	0.08	1.59	-5.67	0.49	391	1.01
b_inf1:fgenoTemp:mgenoLonX	2.66	0.09	3.02	-2.54	9.47	1041	1.00
b_inf1:fgenoLonX:mgenoScp	-6.82	0.08	1.53	-10.31	-4.40	367	1.01
b_inf1:fgenoScp:mgenoScp	-0.52	0.08	1.90	-4.38	3.15	511	1.01
b_inf1:fgenoStt:mgenoScp	-2.95	0.08	1.59	-6.57	-0.34	392	1.01
b_inf1:fgenoTemp:mgenoScp	2.39	0.09	3.02	-2.85	9.26	1055	1.00
b_inf1:fgenoLonX:mgenoStt	-2.51	0.12	5.93	-14.19	9.11	2268	1.00
b_inf1:fgenoScp:mgenoStt	0.04	0.10	10.01	-19.35	19.19	10778	1.00
b_inf1:fgenoStt:mgenoStt	-0.01	0.11	10.17	-19.72	20.20	8517	1.00
b_inf1:fgenoTemp:mgenoStt	6.66	0.13	6.15	-5.23	18.81	2189	1.00
b_inf1:fgenoLonX:mgenoTemp	-3.95	0.12	4.50	-12.77	4.94	1478	1.00
b_inf1:fgenoScp:mgenoTemp	2.13	0.12	4.59	-6.84	11.28	1480	1.00
b_inf1:fgenoStt:mgenoTemp	0.70	0.12	4.52	-8.25	9.64	1490	1.00
b_inf1:fgenoTemp:mgenoTemp	5.50	0.13	4.97	-3.98	15.49	1516	1.00
sd_Day__Intercept	0.23	0.00	0.04	0.16	0.33	2425	1.00
r_Day[1-a,Intercept]	0.13	0.00	0.16	-0.18	0.46	2303	1.00
r_Day[1-b,Intercept]	-0.09	0.00	0.16	-0.41	0.23	2426	1.00
r_Day[1-c,Intercept]	-0.05	0.00	0.17	-0.39	0.29	3256	1.00
r_Day[10-a,Intercept]	-0.03	0.00	0.17	-0.36	0.31	4307	1.00
r_Day[10-b,Intercept]	0.03	0.00	0.17	-0.31	0.36	4307	1.00
r_Day[11-a,Intercept]	0.03	0.00	0.18	-0.32	0.38	3227	1.00
r_Day[11-b,Intercept]	-0.04	0.00	0.18	-0.38	0.30	3199	1.00
r_Day[12-a,Intercept]	-0.02	0.00	0.15	-0.32	0.29	3502	1.00
r_Day[12-b,Intercept]	0.08	0.00	0.16	-0.22	0.40	3880	1.00
r_Day[12-c,Intercept]	-0.06	0.00	0.15	-0.38	0.24	3507	1.00
r_Day[13-a,Intercept]	0.00	0.00	0.23	-0.46	0.46	6651	1.00
r_Day[15-a,Intercept]	-0.10	0.00	0.18	-0.46	0.25	4915	1.00
r_Day[15-b,Intercept]	0.09	0.00	0.18	-0.25	0.44	4781	1.00
r_Day[16-a,Intercept]	-0.06	0.00	0.18	-0.42	0.28	3454	1.00
r_Day[16-b,Intercept]	0.06	0.00	0.18	-0.29	0.40	3393	1.00
r_Day[17-a,Intercept]	-0.01	0.00	0.17	-0.34	0.33	3346	1.00
r_Day[17-b,Intercept]	0.02	0.00	0.17	-0.32	0.36	3201	1.00
r_Day[18-a,Intercept]	0.00	0.00	0.23	-0.47	0.46	5974	1.00
r_Day[2-a,Intercept]	0.15	0.00	0.17	-0.18	0.50	2941	1.00
r_Day[2-b,Intercept]	-0.15	0.00	0.17	-0.49	0.19	2762	1.00
r_Day[20-a,Intercept]	-0.11	0.00	0.17	-0.44	0.22	5201	1.00
r_Day[20-b,Intercept]	0.10	0.00	0.17	-0.23	0.44	5056	1.00
r_Day[21-a,Intercept]	-0.01	0.00	0.16	-0.33	0.29	3621	1.00
r_Day[21-b,Intercept]	0.07	0.00	0.17	-0.25	0.41	4197	1.00
r_Day[21-c,Intercept]	-0.05	0.00	0.16	-0.37	0.27	3778	1.00
r_Day[22-a,Intercept]	-0.05	0.00	0.18	-0.40	0.30	5119	1.00
r_Day[22-b,Intercept]	0.04	0.00	0.18	-0.31	0.39	4700	1.00
r_Day[23-a,Intercept]	-0.09	0.00	0.18	-0.45	0.26	4597	1.00
r_Day[23-b,Intercept]	0.09	0.00	0.18	-0.26	0.45	4736	1.00
r_Day[24-a,Intercept]	-0.43	0.00	0.17	-0.77	-0.10	4980	1.00
r_Day[24-b,Intercept]	0.43	0.00	0.17	0.10	0.76	4956	1.00
r_Day[25-a,Intercept]	0.00	0.00	0.23	-0.44	0.44	8754	1.00
r_Day[3-a,Intercept]	0.03	0.00	0.17	-0.31	0.37	2984	1.00
r_Day[3-b,Intercept]	-0.02	0.00	0.17	-0.37	0.31	2945	1.00
r_Day[6-a,Intercept]	-0.18	0.00	0.18	-0.54	0.17	3528	1.00
r_Day[6-b,Intercept]	0.18	0.00	0.18	-0.18	0.55	4470	1.00
r_Day[7-a,Intercept]	0.24	0.00	0.18	-0.11	0.59	4373	1.00
r_Day[7-b,Intercept]	-0.24	0.00	0.18	-0.60	0.10	4380	1.00
r_Day[8-a,Intercept]	0.00	0.00	0.23	-0.46	0.46	5190	1.00
r_Day[9-a,Intercept]	-0.10	0.00	0.17	-0.45	0.24	4395	1.00
r_Day[9-b,Intercept]	0.11	0.00	0.17	-0.22	0.46	4305	1.00

## Sheet: Model (2)
	mean	se_mean	sd	2.5%	97.5%	n_eff	Rhat
b_Intercept	0.83	0.00	0.13	0.58	1.08	4431	1
b_inf1	-5.08	0.00	0.15	-5.39	-4.79	4831	1
b_mgenoLonX	0.46	0.00	0.14	0.19	0.73	4503	1
b_mgenoScp	0.46	0.00	0.15	0.17	0.77	5192	1
b_mgenoStt	-0.01	0.00	0.13	-0.27	0.24	4257	1
b_mgenoTemp	0.39	0.00	0.14	0.11	0.67	4223	1
b_fgenoLonX	-1.18	0.00	0.14	-1.46	-0.89	4254	1
b_fgenoScp	-0.79	0.00	0.14	-1.07	-0.52	4422	1
b_fgenoStt	-0.42	0.00	0.14	-0.70	-0.14	4162	1
b_fgenoTemp	-0.46	0.00	0.14	-0.75	-0.18	4570	1
b_inf1:mgenoLonX	3.22	0.00	0.15	2.93	3.53	4882	1
b_inf1:mgenoScp	2.68	0.00	0.16	2.38	3.00	4970	1
b_inf1:mgenoStt	3.93	0.00	0.15	3.64	4.23	4814	1
b_inf1:mgenoTemp	3.89	0.00	0.15	3.60	4.20	4881	1
b_inf1:fgenoLonX	0.69	0.00	0.08	0.54	0.84	7685	1
b_inf1:fgenoScp	0.39	0.00	0.08	0.23	0.54	8315	1
b_inf1:fgenoStt	0.28	0.00	0.08	0.13	0.43	7955	1
b_inf1:fgenoTemp	0.25	0.00	0.08	0.09	0.41	8078	1
sd_Day__Intercept	0.30	0.00	0.04	0.24	0.37	3328	1
r_Day[1-a,Intercept]	0.16	0.00	0.16	-0.15	0.47	5943	1
r_Day[1-b,Intercept]	-0.08	0.00	0.16	-0.39	0.25	6228	1
r_Day[1-c,Intercept]	-0.05	0.00	0.18	-0.40	0.30	6748	1
r_Day[10-a,Intercept]	-0.08	0.00	0.15	-0.37	0.20	6025	1
r_Day[10-b,Intercept]	0.01	0.00	0.15	-0.28	0.29	6105	1
r_Day[11-a,Intercept]	0.19	0.00	0.15	-0.10	0.49	5814	1
r_Day[11-b,Intercept]	0.11	0.00	0.15	-0.19	0.41	4987	1
r_Day[12-a,Intercept]	-0.10	0.00	0.15	-0.38	0.20	6400	1
r_Day[12-b,Intercept]	0.01	0.00	0.16	-0.30	0.32	6521	1
r_Day[12-c,Intercept]	-0.17	0.00	0.14	-0.45	0.12	5913	1
r_Day[13-a,Intercept]	0.50	0.00	0.16	0.19	0.81	6057	1
r_Day[14-a,Intercept]	-0.42	0.00	0.14	-0.69	-0.14	4964	1
r_Day[14-b,Intercept]	-0.21	0.00	0.14	-0.48	0.06	4850	1
r_Day[14-c,Intercept]	-0.15	0.00	0.13	-0.41	0.11	4673	1
r_Day[15-a,Intercept]	0.00	0.00	0.16	-0.31	0.31	5557	1
r_Day[15-b,Intercept]	0.22	0.00	0.15	-0.07	0.50	5461	1
r_Day[16-a,Intercept]	0.02	0.00	0.15	-0.29	0.32	5608	1
r_Day[16-b,Intercept]	0.14	0.00	0.15	-0.17	0.43	5779	1
r_Day[17-a,Intercept]	-0.01	0.00	0.14	-0.29	0.27	6023	1
r_Day[17-b,Intercept]	0.00	0.00	0.14	-0.28	0.28	5993	1
r_Day[18-a,Intercept]	-0.21	0.00	0.16	-0.51	0.10	6044	1
r_Day[19-a,Intercept]	-0.02	0.00	0.14	-0.29	0.26	4718	1
r_Day[19-b,Intercept]	-0.24	0.00	0.14	-0.52	0.05	4836	1
r_Day[2-a,Intercept]	0.13	0.00	0.15	-0.18	0.42	5344	1
r_Day[2-b,Intercept]	-0.19	0.00	0.14	-0.48	0.09	5189	1
r_Day[20-a,Intercept]	0.05	0.00	0.15	-0.24	0.34	5095	1
r_Day[20-b,Intercept]	0.28	0.00	0.15	-0.01	0.58	5249	1
r_Day[21-a,Intercept]	0.19	0.00	0.15	-0.10	0.49	5650	1
r_Day[21-b,Intercept]	0.24	0.00	0.17	-0.07	0.58	7012	1
r_Day[21-c,Intercept]	0.15	0.00	0.16	-0.16	0.46	6298	1
r_Day[22-a,Intercept]	-0.03	0.00	0.17	-0.36	0.29	7025	1
r_Day[22-b,Intercept]	0.07	0.00	0.14	-0.21	0.35	5662	1
r_Day[23-a,Intercept]	-0.48	0.00	0.16	-0.79	-0.18	6313	1
r_Day[23-b,Intercept]	-0.26	0.00	0.17	-0.60	0.07	7655	1
r_Day[24-a,Intercept]	-0.34	0.00	0.14	-0.63	-0.06	5481	1
r_Day[24-b,Intercept]	0.57	0.00	0.14	0.29	0.83	5373	1
r_Day[25-a,Intercept]	-0.13	0.00	0.15	-0.42	0.17	5334	1
r_Day[3-a,Intercept]	0.10	0.00	0.15	-0.19	0.41	6033	1
r_Day[3-b,Intercept]	0.06	0.00	0.15	-0.24	0.36	6058	1
r_Day[4-a,Intercept]	0.06	0.00	0.15	-0.22	0.35	6037	1
r_Day[4-b,Intercept]	0.03	0.00	0.15	-0.27	0.33	5794	1
r_Day[4-c,Intercept]	0.14	0.00	0.13	-0.12	0.40	4960	1
r_Day[5-a,Intercept]	-0.33	0.00	0.15	-0.62	-0.05	5062	1
r_Day[5-b,Intercept]	-0.01	0.00	0.14	-0.29	0.28	4991	1
r_Day[6-a,Intercept]	-0.86	0.00	0.15	-1.16	-0.58	5698	1
r_Day[6-b,Intercept]	-0.21	0.00	0.18	-0.56	0.15	8021	1
r_Day[7-a,Intercept]	0.38	0.00	0.15	0.09	0.67	5811	1
r_Day[7-b,Intercept]	-0.09	0.00	0.15	-0.38	0.20	6035	1
r_Day[8-a,Intercept]	0.30	0.00	0.16	-0.01	0.61	5997	1
r_Day[9-a,Intercept]	0.16	0.00	0.15	-0.14	0.46	6081	1
r_Day[9-b,Intercept]	0.39	0.00	0.13	0.13	0.67	5195	1

## Sheet: Model (3)
	mean	se_mean	sd	2.5%	97.5%	n_eff	Rhat
b_Intercept	0.52	0.00	0.28	-0.04	1.09	5568	1
b_inf1	-2.13	0.02	1.09	-4.31	0.13	3123	1
sd_Day__Intercept	0.20	0.00	0.03	0.15	0.27	3765	1
sd_fgeno__Intercept	0.46	0.00	0.24	0.17	1.08	4559	1
sd_fgeno__inf1	0.42	0.01	0.33	0.02	1.21	4249	1
sd_mgeno__Intercept	0.30	0.00	0.20	0.04	0.80	3358	1
sd_mgeno__inf1	2.31	0.01	0.91	1.13	4.54	3854	1
sd_mgeno:fgeno__Intercept	0.30	0.00	0.07	0.18	0.46	3355	1
sd_mgeno:fgeno__inf1	1.07	0.00	0.21	0.74	1.54	4354	1
cor_fgeno__Intercept__inf1	-0.26	0.00	0.43	-0.90	0.66	10461	1
cor_mgeno__Intercept__inf1	0.25	0.01	0.37	-0.54	0.86	4784	1
cor_mgeno:fgeno__Intercept__inf1	-0.79	0.00	0.13	-0.96	-0.46	4254	1
r_Day[1-a,Intercept]	0.10	0.00	0.15	-0.18	0.40	12921	1
r_Day[1-b,Intercept]	-0.10	0.00	0.15	-0.40	0.20	13126	1
r_Day[1-c,Intercept]	-0.06	0.00	0.16	-0.37	0.25	13574	1
r_Day[10-a,Intercept]	-0.07	0.00	0.14	-0.34	0.20	8084	1
r_Day[10-b,Intercept]	-0.01	0.00	0.14	-0.28	0.26	8116	1
r_Day[11-a,Intercept]	0.04	0.00	0.14	-0.25	0.31	10018	1
r_Day[11-b,Intercept]	-0.03	0.00	0.14	-0.31	0.25	10142	1
r_Day[12-a,Intercept]	-0.03	0.00	0.13	-0.29	0.22	8861	1
r_Day[12-b,Intercept]	0.06	0.00	0.14	-0.20	0.34	9454	1
r_Day[12-c,Intercept]	-0.08	0.00	0.13	-0.33	0.17	7964	1
r_Day[13-a,Intercept]	0.18	0.00	0.17	-0.15	0.51	7350	1
r_Day[14-a,Intercept]	-0.25	0.00	0.13	-0.51	0.00	6921	1
r_Day[14-b,Intercept]	-0.08	0.00	0.12	-0.33	0.16	6187	1
r_Day[14-c,Intercept]	0.04	0.00	0.13	-0.21	0.28	6594	1
r_Day[15-a,Intercept]	-0.06	0.00	0.14	-0.34	0.22	10096	1
r_Day[15-b,Intercept]	0.13	0.00	0.14	-0.14	0.40	9201	1
r_Day[16-a,Intercept]	-0.01	0.00	0.14	-0.29	0.26	9900	1
r_Day[16-b,Intercept]	0.10	0.00	0.14	-0.17	0.39	9534	1
r_Day[17-a,Intercept]	-0.06	0.00	0.13	-0.32	0.21	7723	1
r_Day[17-b,Intercept]	-0.03	0.00	0.13	-0.29	0.23	7642	1
r_Day[18-a,Intercept]	-0.06	0.00	0.16	-0.36	0.25	8282	1
r_Day[19-a,Intercept]	0.09	0.00	0.13	-0.16	0.34	8468	1
r_Day[19-b,Intercept]	-0.12	0.00	0.13	-0.39	0.14	8795	1
r_Day[2-a,Intercept]	0.18	0.00	0.14	-0.09	0.46	8873	1
r_Day[2-b,Intercept]	-0.11	0.00	0.14	-0.38	0.16	8755	1
r_Day[20-a,Intercept]	-0.04	0.00	0.13	-0.31	0.21	7476	1
r_Day[20-b,Intercept]	0.16	0.00	0.13	-0.10	0.43	7324	1
r_Day[21-a,Intercept]	0.00	0.00	0.14	-0.27	0.27	9869	1
r_Day[21-b,Intercept]	0.07	0.00	0.15	-0.22	0.36	11948	1
r_Day[21-c,Intercept]	-0.04	0.00	0.14	-0.31	0.24	11109	1
r_Day[22-a,Intercept]	0.00	0.00	0.15	-0.28	0.29	10026	1
r_Day[22-b,Intercept]	0.10	0.00	0.14	-0.17	0.37	8653	1
r_Day[23-a,Intercept]	-0.21	0.00	0.15	-0.50	0.08	6908	1
r_Day[23-b,Intercept]	-0.02	0.00	0.15	-0.31	0.28	8023	1
r_Day[24-a,Intercept]	-0.38	0.00	0.13	-0.65	-0.13	7841	1
r_Day[24-b,Intercept]	0.47	0.00	0.13	0.21	0.73	7462	1
r_Day[25-a,Intercept]	0.00	0.00	0.16	-0.30	0.31	9060	1
r_Day[3-a,Intercept]	0.09	0.00	0.14	-0.18	0.37	9571	1
r_Day[3-b,Intercept]	0.05	0.00	0.14	-0.23	0.32	9894	1
r_Day[4-a,Intercept]	0.01	0.00	0.13	-0.25	0.26	9031	1
r_Day[4-b,Intercept]	-0.01	0.00	0.13	-0.27	0.24	9887	1
r_Day[4-c,Intercept]	0.07	0.00	0.12	-0.16	0.31	8741	1
r_Day[5-a,Intercept]	-0.18	0.00	0.13	-0.45	0.08	7226	1
r_Day[5-b,Intercept]	0.12	0.00	0.13	-0.14	0.39	8373	1
r_Day[6-a,Intercept]	-0.30	0.00	0.18	-0.66	0.03	6802	1
r_Day[6-b,Intercept]	0.08	0.00	0.17	-0.25	0.41	9663	1
r_Day[7-a,Intercept]	0.27	0.00	0.14	0.01	0.56	8083	1
r_Day[7-b,Intercept]	-0.19	0.00	0.14	-0.47	0.07	8498	1
r_Day[8-a,Intercept]	0.10	0.00	0.16	-0.22	0.41	9365	1
r_Day[9-a,Intercept]	-0.10	0.00	0.14	-0.37	0.17	8642	1
r_Day[9-b,Intercept]	0.10	0.00	0.13	-0.16	0.36	8009	1
r_fgeno[Beis,Intercept]	0.45	0.00	0.26	-0.02	0.98	5784	1
r_fgeno[LonX,Intercept]	-0.41	0.00	0.27	-0.95	0.10	5146	1
r_fgeno[Scp,Intercept]	-0.19	0.00	0.25	-0.70	0.31	5651	1
r_fgeno[Stt,Intercept]	0.11	0.00	0.25	-0.39	0.62	5975	1
r_fgeno[Temp,Intercept]	0.03	0.00	0.25	-0.47	0.52	5727	1
r_fgeno[Beis,inf1]	-0.19	0.00	0.38	-1.08	0.50	7073	1
r_fgeno[LonX,inf1]	0.34	0.01	0.42	-0.25	1.36	5340	1
r_fgeno[Scp,inf1]	0.00	0.00	0.35	-0.76	0.71	9180	1
r_fgeno[Stt,inf1]	-0.03	0.00	0.33	-0.74	0.66	8836	1
r_fgeno[Temp,inf1]	-0.14	0.00	0.35	-0.98	0.48	7123	1
r_mgeno[Beis,Intercept]	-0.26	0.00	0.21	-0.70	0.10	4465	1
r_mgeno[LonX,Intercept]	0.14	0.00	0.19	-0.19	0.56	5248	1
r_mgeno[Scp,Intercept]	0.13	0.00	0.19	-0.20	0.58	5810	1
r_mgeno[Stt,Intercept]	-0.13	0.00	0.19	-0.55	0.21	4798	1
r_mgeno[Temp,Intercept]	0.10	0.00	0.19	-0.26	0.50	6513	1
r_mgeno[Beis,inf1]	-3.72	0.02	1.20	-6.32	-1.52	3049	1
r_mgeno[LonX,inf1]	0.68	0.02	1.11	-1.59	2.94	3317	1
r_mgeno[Scp,inf1]	0.23	0.02	1.11	-1.98	2.42	3309	1
r_mgeno[Stt,inf1]	0.96	0.02	1.13	-1.33	3.30	3227	1
r_mgeno[Temp,inf1]	1.27	0.02	1.11	-0.98	3.49	3293	1
r_mgeno:fgeno[Beis_Beis,Intercept]	0.23	0.00	0.21	-0.16	0.65	5969	1
r_mgeno:fgeno[Beis_LonX,Intercept]	-0.97	0.00	0.26	-1.52	-0.49	3466	1
r_mgeno:fgeno[Beis_Scp,Intercept]	0.17	0.00	0.20	-0.21	0.56	5854	1
r_mgeno:fgeno[Beis_Stt,Intercept]	0.12	0.00	0.20	-0.27	0.51	6839	1
r_mgeno:fgeno[Beis_Temp,Intercept]	0.36	0.00	0.20	-0.02	0.76	5966	1
r_mgeno:fgeno[LonX_Beis,Intercept]	0.11	0.00	0.19	-0.25	0.51	5016	1
r_mgeno:fgeno[LonX_LonX,Intercept]	0.20	0.00	0.19	-0.17	0.59	5560	1
r_mgeno:fgeno[LonX_Scp,Intercept]	0.00	0.00	0.18	-0.36	0.34	6203	1
r_mgeno:fgeno[LonX_Stt,Intercept]	-0.12	0.00	0.18	-0.48	0.22	5901	1
r_mgeno:fgeno[LonX_Temp,Intercept]	0.07	0.00	0.19	-0.29	0.45	5856	1
r_mgeno:fgeno[Scp_Beis,Intercept]	0.15	0.00	0.20	-0.22	0.57	4433	1
r_mgeno:fgeno[Scp_LonX,Intercept]	0.12	0.00	0.19	-0.24	0.52	6431	1
r_mgeno:fgeno[Scp_Scp,Intercept]	0.02	0.00	0.19	-0.35	0.41	5794	1
r_mgeno:fgeno[Scp_Stt,Intercept]	0.08	0.00	0.19	-0.29	0.45	6402	1
r_mgeno:fgeno[Scp_Temp,Intercept]	-0.08	0.00	0.19	-0.48	0.28	6090	1
r_mgeno:fgeno[Stt_Beis,Intercept]	-0.04	0.00	0.18	-0.39	0.32	5220	1
r_mgeno:fgeno[Stt_LonX,Intercept]	-0.14	0.00	0.20	-0.55	0.25	4375	1
r_mgeno:fgeno[Stt_Scp,Intercept]	-0.22	0.00	0.19	-0.61	0.11	4507	1
r_mgeno:fgeno[Stt_Stt,Intercept]	0.00	0.00	0.18	-0.37	0.37	6729	1
r_mgeno:fgeno[Stt_Temp,Intercept]	-0.07	0.00	0.18	-0.43	0.30	5894	1
r_mgeno:fgeno[Temp_Beis,Intercept]	0.01	0.00	0.18	-0.34	0.37	5941	1
r_mgeno:fgeno[Temp_LonX,Intercept]	0.02	0.00	0.19	-0.38	0.39	6430	1
r_mgeno:fgeno[Temp_Scp,Intercept]	0.00	0.00	0.17	-0.35	0.34	7627	1
r_mgeno:fgeno[Temp_Stt,Intercept]	0.02	0.00	0.18	-0.33	0.39	5993	1
r_mgeno:fgeno[Temp_Temp,Intercept]	0.01	0.00	0.19	-0.37	0.38	7652	1
r_mgeno:fgeno[Beis_Beis,inf1]	-1.23	0.01	0.78	-2.87	0.24	8527	1
r_mgeno:fgeno[Beis_LonX,inf1]	3.71	0.01	0.72	2.37	5.18	5039	1
r_mgeno:fgeno[Beis_Scp,inf1]	-0.81	0.01	0.72	-2.32	0.58	6975	1
r_mgeno:fgeno[Beis_Stt,inf1]	-0.28	0.01	0.69	-1.60	1.11	7499	1
r_mgeno:fgeno[Beis_Temp,inf1]	-1.59	0.01	0.77	-3.26	-0.16	7307	1
r_mgeno:fgeno[LonX_Beis,inf1]	-0.25	0.01	0.56	-1.33	0.88	5818	1
r_mgeno:fgeno[LonX_LonX,inf1]	-0.66	0.01	0.57	-1.83	0.40	5463	1
r_mgeno:fgeno[LonX_Scp,inf1]	-0.12	0.01	0.52	-1.16	0.93	6804	1
r_mgeno:fgeno[LonX_Stt,inf1]	0.35	0.01	0.51	-0.68	1.35	6118	1
r_mgeno:fgeno[LonX_Temp,inf1]	0.02	0.01	0.54	-1.03	1.09	6618	1
r_mgeno:fgeno[Scp_Beis,inf1]	-0.23	0.01	0.57	-1.34	0.91	6413	1
r_mgeno:fgeno[Scp_LonX,inf1]	-0.27	0.01	0.58	-1.45	0.86	6426	1
r_mgeno:fgeno[Scp_Scp,inf1]	0.47	0.01	0.53	-0.58	1.50	7497	1
r_mgeno:fgeno[Scp_Stt,inf1]	-0.50	0.01	0.52	-1.54	0.55	7075	1
r_mgeno:fgeno[Scp_Temp,inf1]	-0.26	0.01	0.54	-1.32	0.85	7549	1
r_mgeno:fgeno[Stt_Beis,inf1]	0.34	0.01	0.55	-0.75	1.47	6208	1
r_mgeno:fgeno[Stt_LonX,inf1]	0.56	0.01	0.60	-0.61	1.71	5276	1
r_mgeno:fgeno[Stt_Scp,inf1]	0.15	0.01	0.53	-0.90	1.22	6916	1
r_mgeno:fgeno[Stt_Stt,inf1]	-0.10	0.01	0.53	-1.15	0.93	7022	1
r_mgeno:fgeno[Stt_Temp,inf1]	0.56	0.01	0.54	-0.48	1.64	6672	1
r_mgeno:fgeno[Temp_Beis,inf1]	-0.15	0.01	0.54	-1.20	0.93	7576	1
r_mgeno:fgeno[Temp_LonX,inf1]	-0.30	0.01	0.57	-1.49	0.78	5912	1
r_mgeno:fgeno[Temp_Scp,inf1]	0.21	0.01	0.51	-0.80	1.24	8535	1
r_mgeno:fgeno[Temp_Stt,inf1]	0.27	0.01	0.52	-0.78	1.27	7879	1
r_mgeno:fgeno[Temp_Temp,inf1]	-0.02	0.01	0.53	-1.06	1.07	8012	1

## Sheet: Model (4)
	mean	se_mean	sd	2.5%	97.5%	n_eff	Rhat
b_Intercept	1.04	0.00	0.18	0.70	1.39	1789	1
b_inf1	-1.89	0.00	0.06	-2.00	-1.78	3187	1
b_fgenoLonX	-1.16	0.01	0.27	-1.67	-0.62	2057	1
b_fgenoScp	-0.73	0.01	0.25	-1.23	-0.24	1884	1
b_fgenoStt	-0.32	0.01	0.27	-0.86	0.21	1942	1
b_fgenoTemp	-0.58	0.01	0.25	-1.08	-0.10	2128	1
b_inf1:fgenoLonX	0.82	0.00	0.07	0.68	0.96	4256	1
b_inf1:fgenoScp	0.35	0.00	0.08	0.20	0.51	4126	1
b_inf1:fgenoStt	0.20	0.00	0.07	0.06	0.35	4082	1
b_inf1:fgenoTemp	0.23	0.00	0.08	0.09	0.38	3849	1
sd_Day__Intercept	0.58	0.00	0.06	0.48	0.73	1601	1
r_Day[1-a,Intercept]	-0.69	0.00	0.19	-1.08	-0.32	2193	1
r_Day[1-b,Intercept]	-0.88	0.00	0.20	-1.28	-0.50	2324	1
r_Day[1-c,Intercept]	-0.86	0.00	0.21	-1.28	-0.46	2415	1
r_Day[10-a,Intercept]	0.41	0.00	0.21	-0.02	0.83	2450	1
r_Day[10-b,Intercept]	0.46	0.00	0.21	0.02	0.87	2411	1
r_Day[11-a,Intercept]	-0.61	0.00	0.19	-0.98	-0.23	2337	1
r_Day[11-b,Intercept]	-0.73	0.00	0.19	-1.10	-0.35	2325	1
r_Day[12-a,Intercept]	0.11	0.00	0.20	-0.29	0.50	2427	1
r_Day[12-b,Intercept]	0.22	0.00	0.21	-0.18	0.63	2683	1
r_Day[12-c,Intercept]	0.05	0.00	0.20	-0.34	0.43	2307	1
r_Day[13-a,Intercept]	0.43	0.00	0.19	0.06	0.80	2141	1
r_Day[14-a,Intercept]	-0.43	0.00	0.20	-0.81	-0.06	2290	1
r_Day[14-b,Intercept]	-0.28	0.00	0.19	-0.65	0.10	2297	1
r_Day[14-c,Intercept]	0.02	0.00	0.19	-0.35	0.40	2235	1
r_Day[15-a,Intercept]	0.50	0.00	0.21	0.10	0.90	2787	1
r_Day[15-b,Intercept]	0.74	0.00	0.19	0.38	1.12	2243	1
r_Day[16-a,Intercept]	-0.83	0.00	0.21	-1.25	-0.42	2302	1
r_Day[16-b,Intercept]	-0.78	0.00	0.21	-1.20	-0.38	2343	1
r_Day[17-a,Intercept]	0.22	0.00	0.21	-0.19	0.62	2196	1
r_Day[17-b,Intercept]	0.22	0.00	0.21	-0.19	0.62	2186	1
r_Day[18-a,Intercept]	-0.22	0.00	0.20	-0.62	0.18	2200	1
r_Day[19-a,Intercept]	0.08	0.00	0.21	-0.33	0.47	2203	1
r_Day[19-b,Intercept]	-0.17	0.00	0.21	-0.59	0.24	2272	1
r_Day[2-a,Intercept]	0.41	0.00	0.20	0.02	0.78	2156	1
r_Day[2-b,Intercept]	0.06	0.00	0.19	-0.31	0.43	2002	1
r_Day[20-a,Intercept]	0.59	0.00	0.21	0.17	1.00	2186	1
r_Day[20-b,Intercept]	0.89	0.00	0.21	0.47	1.29	2241	1
r_Day[21-a,Intercept]	-0.55	0.00	0.20	-0.93	-0.15	2414	1
r_Day[21-b,Intercept]	-0.59	0.00	0.21	-0.99	-0.18	2685	1
r_Day[21-c,Intercept]	-0.53	0.00	0.20	-0.93	-0.13	2634	1
r_Day[22-a,Intercept]	0.34	0.00	0.22	-0.09	0.77	2809	1
r_Day[22-b,Intercept]	0.47	0.00	0.19	0.09	0.85	2373	1
r_Day[23-a,Intercept]	-0.31	0.00	0.20	-0.70	0.08	2463	1
r_Day[23-b,Intercept]	-0.18	0.00	0.22	-0.60	0.24	2819	1
r_Day[24-a,Intercept]	-0.10	0.00	0.20	-0.48	0.29	2442	1
r_Day[24-b,Intercept]	0.95	0.00	0.19	0.58	1.33	2274	1
r_Day[25-a,Intercept]	0.55	0.00	0.19	0.18	0.93	2376	1
r_Day[3-a,Intercept]	0.13	0.00	0.19	-0.26	0.50	2090	1
r_Day[3-b,Intercept]	0.03	0.00	0.19	-0.35	0.39	2121	1
r_Day[4-a,Intercept]	0.30	0.00	0.20	-0.11	0.69	2251	1
r_Day[4-b,Intercept]	0.20	0.00	0.21	-0.22	0.60	2396	1
r_Day[4-c,Intercept]	0.43	0.00	0.18	0.06	0.78	1958	1
r_Day[5-a,Intercept]	0.20	0.00	0.19	-0.17	0.57	1999	1
r_Day[5-b,Intercept]	0.60	0.00	0.19	0.23	0.96	2009	1
r_Day[6-a,Intercept]	-1.48	0.00	0.21	-1.91	-1.07	2426	1
r_Day[6-b,Intercept]	-0.98	0.00	0.24	-1.47	-0.51	3168	1
r_Day[7-a,Intercept]	0.60	0.00	0.21	0.16	1.01	2439	1
r_Day[7-b,Intercept]	0.11	0.00	0.21	-0.33	0.53	2468	1
r_Day[8-a,Intercept]	0.27	0.00	0.21	-0.14	0.67	2328	1
r_Day[9-a,Intercept]	0.23	0.00	0.22	-0.22	0.66	2535	1
r_Day[9-b,Intercept]	0.42	0.00	0.20	0.00	0.82	2305	1

## Sheet: Model (5)
	mean	se_mean	sd	2.5%	97.5%	n_eff	Rhat
b_Intercept	0.32	0.00	0.13	0.05	0.59	2151	1
b_inf1	-4.82	0.00	0.14	-5.11	-4.55	3138	1
b_mgenoLonX	0.38	0.00	0.19	-0.01	0.76	2325	1
b_mgenoScp	0.44	0.00	0.22	0.03	0.87	2782	1
b_mgenoStt	-0.09	0.00	0.19	-0.46	0.29	2316	1
b_mgenoTemp	0.33	0.00	0.21	-0.08	0.73	2568	1
b_inf1:mgenoLonX	3.29	0.00	0.15	3.00	3.60	3281	1
b_inf1:mgenoScp	2.78	0.00	0.15	2.50	3.09	3281	1
b_inf1:mgenoStt	4.02	0.00	0.15	3.74	4.32	3230	1
b_inf1:mgenoTemp	3.95	0.00	0.15	3.66	4.25	3308	1
sd_Day__Intercept	0.44	0.00	0.05	0.36	0.55	1935	1
r_Day[1-a,Intercept]	0.62	0.00	0.17	0.28	0.96	3521	1
r_Day[1-b,Intercept]	0.36	0.00	0.18	0.00	0.72	3877	1
r_Day[1-c,Intercept]	0.37	0.00	0.20	-0.02	0.75	4489	1
r_Day[10-a,Intercept]	-0.45	0.00	0.17	-0.79	-0.12	2676	1
r_Day[10-b,Intercept]	-0.39	0.00	0.17	-0.72	-0.05	2854	1
r_Day[11-a,Intercept]	-0.06	0.00	0.16	-0.37	0.26	3131	1
r_Day[11-b,Intercept]	-0.14	0.00	0.16	-0.46	0.18	3221	1
r_Day[12-a,Intercept]	-0.26	0.00	0.16	-0.59	0.06	3233	1
r_Day[12-b,Intercept]	-0.14	0.00	0.17	-0.49	0.19	3514	1
r_Day[12-c,Intercept]	-0.32	0.00	0.16	-0.64	-0.01	2940	1
r_Day[13-a,Intercept]	0.28	0.00	0.18	-0.07	0.62	2839	1
r_Day[14-a,Intercept]	-0.62	0.00	0.16	-0.92	-0.32	3294	1
r_Day[14-b,Intercept]	-0.40	0.00	0.15	-0.69	-0.11	2959	1
r_Day[14-c,Intercept]	-0.33	0.00	0.15	-0.62	-0.05	2959	1
r_Day[15-a,Intercept]	-0.17	0.00	0.18	-0.53	0.20	3311	1
r_Day[15-b,Intercept]	0.05	0.00	0.17	-0.27	0.38	2773	1
r_Day[16-a,Intercept]	0.11	0.00	0.16	-0.21	0.42	2989	1
r_Day[16-b,Intercept]	0.24	0.00	0.16	-0.08	0.55	2837	1
r_Day[17-a,Intercept]	0.14	0.00	0.15	-0.15	0.43	2676	1
r_Day[17-b,Intercept]	0.15	0.00	0.15	-0.14	0.44	2675	1
r_Day[18-a,Intercept]	-0.13	0.00	0.18	-0.47	0.22	2768	1
r_Day[19-a,Intercept]	0.12	0.00	0.14	-0.16	0.40	2918	1
r_Day[19-b,Intercept]	-0.11	0.00	0.15	-0.40	0.18	3110	1
r_Day[2-a,Intercept]	0.51	0.00	0.16	0.19	0.82	2949	1
r_Day[2-b,Intercept]	0.20	0.00	0.15	-0.10	0.50	2812	1
r_Day[20-a,Intercept]	0.18	0.00	0.17	-0.13	0.52	2690	1
r_Day[20-b,Intercept]	0.42	0.00	0.17	0.10	0.75	2704	1
r_Day[21-a,Intercept]	0.25	0.00	0.16	-0.07	0.57	3072	1
r_Day[21-b,Intercept]	0.32	0.00	0.19	-0.05	0.68	3783	1
r_Day[21-c,Intercept]	0.20	0.00	0.17	-0.13	0.55	3423	1
r_Day[22-a,Intercept]	0.06	0.00	0.18	-0.29	0.42	3461	1
r_Day[22-b,Intercept]	0.16	0.00	0.15	-0.13	0.46	2694	1
r_Day[23-a,Intercept]	-0.48	0.00	0.18	-0.84	-0.13	3033	1
r_Day[23-b,Intercept]	-0.28	0.00	0.20	-0.69	0.11	3440	1
r_Day[24-a,Intercept]	-0.28	0.00	0.15	-0.57	0.01	3139	1
r_Day[24-b,Intercept]	0.63	0.00	0.14	0.36	0.91	2658	1
r_Day[25-a,Intercept]	-0.06	0.00	0.17	-0.38	0.27	2643	1
r_Day[3-a,Intercept]	0.45	0.00	0.19	0.09	0.82	3193	1
r_Day[3-b,Intercept]	0.37	0.00	0.18	0.00	0.72	3249	1
r_Day[4-a,Intercept]	0.42	0.00	0.16	0.11	0.74	3404	1
r_Day[4-b,Intercept]	0.41	0.00	0.17	0.08	0.74	3549	1
r_Day[4-c,Intercept]	0.50	0.00	0.14	0.21	0.78	2925	1
r_Day[5-a,Intercept]	0.05	0.00	0.17	-0.27	0.38	2724	1
r_Day[5-b,Intercept]	0.37	0.00	0.17	0.04	0.69	2821	1
r_Day[6-a,Intercept]	-1.53	0.00	0.15	-1.83	-1.24	2670	1
r_Day[6-b,Intercept]	-0.80	0.00	0.21	-1.22	-0.39	4514	1
r_Day[7-a,Intercept]	-0.01	0.00	0.16	-0.32	0.30	2830	1
r_Day[7-b,Intercept]	-0.53	0.00	0.16	-0.84	-0.23	2840	1
r_Day[8-a,Intercept]	-0.20	0.00	0.17	-0.54	0.14	2586	1
r_Day[9-a,Intercept]	-0.23	0.00	0.16	-0.55	0.09	3411	1
r_Day[9-b,Intercept]	-0.04	0.00	0.14	-0.31	0.23	2745	1

## Sheet: Model (6)
	mean	se_mean	sd	0.025	0.975	n_eff	Rhat
b_Intercept	0.69	0	0.12	0.46	0.91	3450	1
b_inf1	0.01	0	0.16	-0.29	0.33	2925	1
b_CrossScp_x_Scp	0.59	0	0.19	0.22	0.97	2754	1
b_inf1:CrossScp_x_Scp	-0.11	0	0.25	-0.59	0.38	2626	1

## Sheet: Model (7)
	mean	se_mean	sd	2.5%	97.5%	n_eff	Rhat
b_Intercept	-1.23	0.00	0.13	-1.48	-0.98	1510	1
b_inf1	0.07	0.00	0.13	-0.19	0.32	1369	1
b_fgenoLonX	0.35	0.00	0.19	-0.02	0.71	2111	1
b_fgenoScp	-0.65	0.00	0.20	-1.05	-0.26	2530	1
b_fgenoStt	-0.48	0.00	0.19	-0.86	-0.11	2294	1
b_fgenoTemp	-0.16	0.00	0.18	-0.51	0.19	2082	1
b_mgenoLonX	-0.39	0.00	0.20	-0.78	0.00	1981	1
b_mgenoScp	-0.39	0.00	0.20	-0.79	-0.01	2376	1
b_mgenoStt	-0.60	0.00	0.19	-0.97	-0.22	2049	1
b_mgenoTemp	-0.21	0.00	0.19	-0.59	0.17	2421	1
b_inf1:fgenoLonX	0.26	0.00	0.16	-0.05	0.58	1428	1
b_inf1:fgenoScp	0.28	0.00	0.19	-0.09	0.66	2191	1
b_inf1:fgenoStt	0.62	0.00	0.18	0.27	0.97	2045	1
b_inf1:fgenoTemp	0.15	0.00	0.17	-0.19	0.49	1749	1
b_inf1:mgenoLonX	0.01	0.00	0.20	-0.39	0.40	2113	1
b_inf1:mgenoScp	0.81	0.00	0.19	0.43	1.20	1791	1
b_inf1:mgenoStt	0.02	0.00	0.19	-0.35	0.39	1885	1
b_inf1:mgenoTemp	-0.17	0.00	0.18	-0.52	0.19	2177	1
b_fgenoLonX:mgenoLonX	0.39	0.01	0.27	-0.15	0.95	2584	1
b_fgenoScp:mgenoLonX	0.66	0.01	0.29	0.10	1.24	3046	1
b_fgenoStt:mgenoLonX	0.77	0.01	0.28	0.22	1.32	2825	1
b_fgenoTemp:mgenoLonX	0.31	0.01	0.28	-0.24	0.86	2731	1
b_fgenoLonX:mgenoScp	0.63	0.01	0.29	0.05	1.21	2768	1
b_fgenoScp:mgenoScp	1.20	0.01	0.31	0.60	1.83	3344	1
b_fgenoStt:mgenoScp	0.94	0.01	0.30	0.35	1.53	3368	1
b_fgenoTemp:mgenoScp	0.37	0.01	0.29	-0.18	0.96	3224	1
b_fgenoLonX:mgenoStt	-0.22	0.00	0.26	-0.73	0.30	2803	1
b_fgenoScp:mgenoStt	0.37	0.01	0.28	-0.19	0.93	3009	1
b_fgenoStt:mgenoStt	0.85	0.01	0.28	0.29	1.38	2812	1
b_fgenoTemp:mgenoStt	0.36	0.01	0.26	-0.17	0.86	2655	1
b_fgenoLonX:mgenoTemp	0.10	0.00	0.27	-0.44	0.63	3048	1
b_fgenoScp:mgenoTemp	0.73	0.01	0.29	0.16	1.30	3103	1
b_fgenoStt:mgenoTemp	0.43	0.00	0.27	-0.09	0.97	3126	1
b_fgenoTemp:mgenoTemp	0.42	0.01	0.30	-0.17	1.00	3258	1
b_inf1:fgenoLonX:mgenoLonX	-0.19	0.00	0.25	-0.68	0.30	2693	1
b_inf1:fgenoScp:mgenoLonX	-0.46	0.01	0.29	-1.03	0.10	2636	1
b_inf1:fgenoStt:mgenoLonX	-0.92	0.00	0.26	-1.43	-0.42	2769	1
b_inf1:fgenoTemp:mgenoLonX	0.08	0.00	0.27	-0.45	0.60	3147	1
b_inf1:fgenoLonX:mgenoScp	0.22	0.01	0.24	-0.25	0.68	2232	1
b_inf1:fgenoScp:mgenoScp	-1.12	0.01	0.27	-1.66	-0.59	2595	1
b_inf1:fgenoStt:mgenoScp	-1.08	0.01	0.25	-1.56	-0.58	2494	1
b_inf1:fgenoTemp:mgenoScp	-0.83	0.01	0.28	-1.37	-0.29	2963	1
b_inf1:fgenoLonX:mgenoStt	-0.20	0.01	0.24	-0.66	0.26	2111	1
b_inf1:fgenoScp:mgenoStt	-0.31	0.01	0.28	-0.85	0.23	2552	1
b_inf1:fgenoStt:mgenoStt	-0.63	0.01	0.26	-1.13	-0.13	2234	1
b_inf1:fgenoTemp:mgenoStt	0.00	0.00	0.24	-0.45	0.47	2345	1
b_inf1:fgenoLonX:mgenoTemp	0.08	0.00	0.24	-0.38	0.55	2664	1
b_inf1:fgenoScp:mgenoTemp	-0.03	0.01	0.28	-0.58	0.52	2727	1
b_inf1:fgenoStt:mgenoTemp	-0.45	0.00	0.25	-0.93	0.03	2858	1
b_inf1:fgenoTemp:mgenoTemp	-0.03	0.00	0.27	-0.54	0.49	3120	1
sd_Day__Intercept	0.15	0.00	0.03	0.09	0.22	3264	1
r_Day[1-a,Intercept]	-0.06	0.00	0.11	-0.29	0.16	4537	1
r_Day[1-b,Intercept]	0.06	0.00	0.12	-0.16	0.30	5274	1
r_Day[1-c,Intercept]	0.01	0.00	0.12	-0.22	0.24	6420	1
r_Day[10-a,Intercept]	0.02	0.00	0.12	-0.22	0.25	11751	1
r_Day[10-b,Intercept]	-0.01	0.00	0.12	-0.25	0.22	11461	1
r_Day[11-a,Intercept]	0.01	0.00	0.12	-0.23	0.26	9602	1
r_Day[11-b,Intercept]	-0.02	0.00	0.12	-0.26	0.22	8993	1
r_Day[12-a,Intercept]	0.04	0.00	0.12	-0.19	0.28	13175	1
r_Day[12-b,Intercept]	0.00	0.00	0.12	-0.24	0.24	14130	1
r_Day[12-c,Intercept]	-0.04	0.00	0.12	-0.27	0.20	13753	1
r_Day[13-a,Intercept]	0.00	0.00	0.15	-0.30	0.30	13390	1
r_Day[14-a,Intercept]	-0.03	0.00	0.12	-0.28	0.20	13988	1
r_Day[14-b,Intercept]	-0.04	0.00	0.12	-0.28	0.18	12583	1
r_Day[14-c,Intercept]	0.08	0.00	0.11	-0.14	0.30	12899	1
r_Day[15-a,Intercept]	0.01	0.00	0.12	-0.23	0.26	11755	1
r_Day[15-b,Intercept]	-0.01	0.00	0.12	-0.26	0.23	11332	1
r_Day[16-a,Intercept]	0.00	0.00	0.12	-0.24	0.23	8110	1
r_Day[16-b,Intercept]	0.00	0.00	0.12	-0.23	0.24	7680	1
r_Day[17-a,Intercept]	0.01	0.00	0.12	-0.22	0.24	11142	1
r_Day[17-b,Intercept]	-0.01	0.00	0.12	-0.25	0.22	10528	1
r_Day[18-a,Intercept]	0.00	0.00	0.15	-0.31	0.30	13633	1
r_Day[19-a,Intercept]	0.04	0.00	0.12	-0.19	0.28	11079	1
r_Day[19-b,Intercept]	-0.03	0.00	0.12	-0.26	0.20	11788	1
r_Day[2-a,Intercept]	0.01	0.00	0.12	-0.23	0.25	9893	1
r_Day[2-b,Intercept]	-0.01	0.00	0.12	-0.26	0.23	9642	1
r_Day[20-a,Intercept]	-0.02	0.00	0.12	-0.26	0.21	11087	1
r_Day[20-b,Intercept]	0.02	0.00	0.12	-0.21	0.26	11767	1
r_Day[21-a,Intercept]	-0.04	0.00	0.11	-0.26	0.17	8547	1
r_Day[21-b,Intercept]	0.04	0.00	0.11	-0.17	0.26	9146	1
r_Day[21-c,Intercept]	0.00	0.00	0.11	-0.22	0.22	9089	1
r_Day[22-a,Intercept]	0.09	0.00	0.13	-0.16	0.34	11048	1
r_Day[22-b,Intercept]	-0.08	0.00	0.13	-0.35	0.16	11337	1
r_Day[23-a,Intercept]	0.03	0.00	0.13	-0.22	0.28	12479	1
r_Day[23-b,Intercept]	-0.03	0.00	0.13	-0.29	0.22	13569	1
r_Day[24-a,Intercept]	-0.21	0.00	0.12	-0.45	0.02	10552	1
r_Day[24-b,Intercept]	0.21	0.00	0.12	-0.01	0.44	11392	1
r_Day[25-a,Intercept]	0.00	0.00	0.15	-0.31	0.29	12873	1
r_Day[3-a,Intercept]	-0.26	0.00	0.13	-0.52	-0.02	7905	1
r_Day[3-b,Intercept]	0.26	0.00	0.13	0.02	0.52	7381	1
r_Day[4-a,Intercept]	0.03	0.00	0.12	-0.20	0.27	11402	1
r_Day[4-b,Intercept]	-0.03	0.00	0.12	-0.27	0.21	12760	1
r_Day[4-c,Intercept]	0.00	0.00	0.11	-0.23	0.23	11401	1
r_Day[5-a,Intercept]	-0.03	0.00	0.12	-0.28	0.20	8719	1
r_Day[5-b,Intercept]	0.03	0.00	0.12	-0.21	0.27	8470	1
r_Day[6-a,Intercept]	0.18	0.00	0.12	-0.04	0.44	7154	1
r_Day[6-b,Intercept]	-0.19	0.00	0.12	-0.44	0.05	9237	1
r_Day[7-a,Intercept]	0.02	0.00	0.12	-0.22	0.26	11059	1
r_Day[7-b,Intercept]	-0.02	0.00	0.12	-0.26	0.22	11370	1
r_Day[8-a,Intercept]	0.00	0.00	0.15	-0.31	0.31	12952	1
r_Day[9-a,Intercept]	0.01	0.00	0.12	-0.23	0.25	12061	1
r_Day[9-b,Intercept]	-0.01	0.00	0.12	-0.25	0.23	11642	1

## Sheet: Model (8)
	mean	se_mean	sd	2.5%	97.5%	n_eff	Rhat
b_Intercept	-1.48	0.00	0.11	-1.69	-1.27	5119	1
b_inf1	0.25	0.00	0.08	0.10	0.39	6159	1
b_mgenoLonX	0.03	0.00	0.11	-0.20	0.25	5335	1
b_mgenoScp	0.07	0.00	0.13	-0.17	0.33	5215	1
b_mgenoStt	-0.36	0.00	0.11	-0.59	-0.14	5356	1
b_mgenoTemp	0.08	0.00	0.12	-0.15	0.32	4984	1
b_fgenoLonX	0.44	0.00	0.12	0.20	0.68	5390	1
b_fgenoScp	-0.11	0.00	0.12	-0.34	0.12	5610	1
b_fgenoStt	0.09	0.00	0.12	-0.15	0.33	5437	1
b_fgenoTemp	0.06	0.00	0.12	-0.17	0.29	5472	1
b_inf1:mgenoLonX	-0.29	0.00	0.08	-0.44	-0.13	8740	1
b_inf1:mgenoScp	0.37	0.00	0.07	0.23	0.52	8016	1
b_inf1:mgenoStt	-0.17	0.00	0.07	-0.31	-0.03	8305	1
b_inf1:mgenoTemp	-0.23	0.00	0.08	-0.38	-0.07	8152	1
b_inf1:fgenoLonX	0.27	0.00	0.08	0.11	0.42	7135	1
b_inf1:fgenoScp	-0.10	0.00	0.09	-0.28	0.07	7246	1
b_inf1:fgenoStt	0.01	0.00	0.08	-0.15	0.17	6896	1
b_inf1:fgenoTemp	0.05	0.00	0.09	-0.12	0.21	7089	1
sd_Day__Intercept	0.23	0.00	0.03	0.18	0.30	2821	1
r_Day[1-a,Intercept]	0.06	0.00	0.12	-0.19	0.30	7405	1
r_Day[1-b,Intercept]	0.21	0.00	0.13	-0.04	0.47	7387	1
r_Day[1-c,Intercept]	0.12	0.00	0.14	-0.15	0.39	8125	1
r_Day[10-a,Intercept]	-0.04	0.00	0.12	-0.28	0.21	7401	1
r_Day[10-b,Intercept]	-0.07	0.00	0.12	-0.31	0.18	7244	1
r_Day[11-a,Intercept]	-0.12	0.00	0.13	-0.38	0.12	7232	1
r_Day[11-b,Intercept]	-0.16	0.00	0.12	-0.40	0.08	6687	1
r_Day[12-a,Intercept]	0.04	0.00	0.14	-0.23	0.30	8323	1
r_Day[12-b,Intercept]	-0.02	0.00	0.15	-0.31	0.27	8730	1
r_Day[12-c,Intercept]	-0.06	0.00	0.13	-0.32	0.19	8525	1
r_Day[13-a,Intercept]	0.13	0.00	0.13	-0.12	0.39	7004	1
r_Day[14-a,Intercept]	-0.13	0.00	0.14	-0.40	0.14	8061	1
r_Day[14-b,Intercept]	-0.15	0.00	0.13	-0.40	0.10	8219	1
r_Day[14-c,Intercept]	0.02	0.00	0.12	-0.22	0.26	7549	1
r_Day[15-a,Intercept]	0.22	0.00	0.14	-0.06	0.50	8069	1
r_Day[15-b,Intercept]	0.23	0.00	0.13	-0.02	0.47	6796	1
r_Day[16-a,Intercept]	-0.07	0.00	0.12	-0.31	0.17	6532	1
r_Day[16-b,Intercept]	-0.05	0.00	0.12	-0.29	0.19	6262	1
r_Day[17-a,Intercept]	-0.05	0.00	0.12	-0.30	0.18	7824	1
r_Day[17-b,Intercept]	-0.08	0.00	0.12	-0.32	0.16	7256	1
r_Day[18-a,Intercept]	0.03	0.00	0.13	-0.22	0.28	5784	1
r_Day[19-a,Intercept]	0.30	0.00	0.12	0.06	0.54	6497	1
r_Day[19-b,Intercept]	0.20	0.00	0.13	-0.05	0.45	6399	1
r_Day[2-a,Intercept]	-0.06	0.00	0.13	-0.33	0.20	7285	1
r_Day[2-b,Intercept]	-0.09	0.00	0.12	-0.34	0.15	7008	1
r_Day[20-a,Intercept]	-0.17	0.00	0.13	-0.42	0.08	7805	1
r_Day[20-b,Intercept]	-0.12	0.00	0.13	-0.36	0.13	7220	1
r_Day[21-a,Intercept]	-0.07	0.00	0.12	-0.30	0.16	6396	1
r_Day[21-b,Intercept]	0.03	0.00	0.13	-0.22	0.28	7563	1
r_Day[21-c,Intercept]	-0.01	0.00	0.13	-0.26	0.24	6942	1
r_Day[22-a,Intercept]	0.16	0.00	0.15	-0.13	0.45	8936	1
r_Day[22-b,Intercept]	-0.03	0.00	0.12	-0.27	0.21	7570	1
r_Day[23-a,Intercept]	-0.24	0.00	0.13	-0.50	0.00	6959	1
r_Day[23-b,Intercept]	-0.32	0.00	0.15	-0.62	-0.05	8073	1
r_Day[24-a,Intercept]	-0.08	0.00	0.13	-0.32	0.18	7564	1
r_Day[24-b,Intercept]	0.43	0.00	0.11	0.21	0.65	6164	1
r_Day[25-a,Intercept]	0.12	0.00	0.13	-0.14	0.37	6867	1
r_Day[3-a,Intercept]	-0.39	0.00	0.13	-0.65	-0.13	7093	1
r_Day[3-b,Intercept]	0.26	0.00	0.13	0.01	0.51	6409	1
r_Day[4-a,Intercept]	0.07	0.00	0.14	-0.21	0.34	8525	1
r_Day[4-b,Intercept]	-0.03	0.00	0.15	-0.32	0.26	8637	1
r_Day[4-c,Intercept]	0.02	0.00	0.12	-0.21	0.26	6423	1
r_Day[5-a,Intercept]	-0.12	0.00	0.12	-0.37	0.12	7620	1
r_Day[5-b,Intercept]	-0.05	0.00	0.12	-0.30	0.18	7395	1
r_Day[6-a,Intercept]	0.26	0.00	0.11	0.05	0.48	5471	1
r_Day[6-b,Intercept]	-0.22	0.00	0.14	-0.50	0.05	7508	1
r_Day[7-a,Intercept]	0.11	0.00	0.12	-0.13	0.36	6927	1
r_Day[7-b,Intercept]	0.07	0.00	0.12	-0.16	0.31	6956	1
r_Day[8-a,Intercept]	0.53	0.00	0.13	0.28	0.78	5500	1
r_Day[9-a,Intercept]	-0.29	0.00	0.14	-0.57	-0.01	8099	1
r_Day[9-b,Intercept]	-0.38	0.00	0.11	-0.60	-0.15	6574	1

## Sheet: Model (9)
	mean	se_mean	sd	2.5%	97.5%	n_eff	Rhat
b_Intercept	-1.41	0.00	0.21	-1.83	-0.97	3603	1
b_inf1	0.23	0.00	0.18	-0.12	0.61	2914	1
sd_Day__Intercept	0.16	0.00	0.03	0.10	0.23	1789	1
sd_fgeno__Intercept	0.30	0.00	0.17	0.07	0.76	3016	1
sd_fgeno__inf1	0.15	0.00	0.13	0.01	0.50	2995	1
sd_fgeno:mgeno__Intercept	0.19	0.00	0.07	0.04	0.34	1304	1
sd_fgeno:mgeno__inf1	0.28	0.00	0.06	0.18	0.41	3117	1
sd_mgeno__Intercept	0.27	0.00	0.17	0.04	0.71	3553	1
sd_mgeno__inf1	0.27	0.00	0.18	0.03	0.74	3146	1
cor_fgeno__Intercept__inf1	0.24	0.00	0.43	-0.66	0.90	8158	1
cor_fgeno:mgeno__Intercept__inf1	-0.06	0.01	0.32	-0.63	0.57	1529	1
cor_mgeno__Intercept__inf1	0.17	0.01	0.41	-0.65	0.85	5571	1
r_Day[1-a,Intercept]	-0.01	0.00	0.11	-0.23	0.22	5360	1
r_Day[1-b,Intercept]	0.12	0.00	0.12	-0.12	0.37	4383	1
r_Day[1-c,Intercept]	0.05	0.00	0.12	-0.18	0.30	6102	1
r_Day[10-a,Intercept]	0.02	0.00	0.11	-0.20	0.25	7666	1
r_Day[10-b,Intercept]	-0.01	0.00	0.11	-0.23	0.21	8225	1
r_Day[11-a,Intercept]	-0.05	0.00	0.12	-0.31	0.18	4743	1
r_Day[11-b,Intercept]	-0.09	0.00	0.12	-0.34	0.14	4740	1
r_Day[12-a,Intercept]	0.04	0.00	0.12	-0.19	0.27	11339	1
r_Day[12-b,Intercept]	-0.01	0.00	0.12	-0.25	0.23	10216	1
r_Day[12-c,Intercept]	-0.05	0.00	0.12	-0.29	0.19	11210	1
r_Day[13-a,Intercept]	0.12	0.00	0.15	-0.16	0.43	4007	1
r_Day[14-a,Intercept]	-0.08	0.00	0.12	-0.33	0.15	6083	1
r_Day[14-b,Intercept]	-0.10	0.00	0.12	-0.33	0.13	6025	1
r_Day[14-c,Intercept]	0.03	0.00	0.11	-0.19	0.26	8648	1
r_Day[15-a,Intercept]	0.05	0.00	0.13	-0.19	0.32	6633	1
r_Day[15-b,Intercept]	0.04	0.00	0.12	-0.20	0.30	5842	1
r_Day[16-a,Intercept]	-0.06	0.00	0.12	-0.31	0.16	4726	1
r_Day[16-b,Intercept]	-0.06	0.00	0.12	-0.30	0.17	3922	1
r_Day[17-a,Intercept]	0.03	0.00	0.12	-0.20	0.26	7954	1
r_Day[17-b,Intercept]	0.00	0.00	0.11	-0.22	0.23	7715	1
r_Day[18-a,Intercept]	0.04	0.00	0.13	-0.22	0.31	7827	1
r_Day[19-a,Intercept]	0.11	0.00	0.13	-0.12	0.37	3208	1
r_Day[19-b,Intercept]	0.03	0.00	0.12	-0.21	0.28	3908	1
r_Day[2-a,Intercept]	-0.02	0.00	0.12	-0.26	0.21	8205	1
r_Day[2-b,Intercept]	-0.05	0.00	0.12	-0.29	0.19	8273	1
r_Day[20-a,Intercept]	-0.06	0.00	0.12	-0.30	0.17	6629	1
r_Day[20-b,Intercept]	-0.02	0.00	0.12	-0.25	0.21	6797	1
r_Day[21-a,Intercept]	-0.04	0.00	0.10	-0.25	0.16	8892	1
r_Day[21-b,Intercept]	0.05	0.00	0.11	-0.17	0.26	9749	1
r_Day[21-c,Intercept]	0.01	0.00	0.11	-0.21	0.22	10372	1
r_Day[22-a,Intercept]	0.08	0.00	0.13	-0.17	0.34	11101	1
r_Day[22-b,Intercept]	-0.10	0.00	0.12	-0.35	0.14	8588	1
r_Day[23-a,Intercept]	-0.03	0.00	0.13	-0.28	0.21	6858	1
r_Day[23-b,Intercept]	-0.08	0.00	0.13	-0.35	0.18	7742	1
r_Day[24-a,Intercept]	-0.19	0.00	0.11	-0.42	0.03	8189	1
r_Day[24-b,Intercept]	0.24	0.00	0.11	0.02	0.47	5407	1
r_Day[25-a,Intercept]	0.06	0.00	0.13	-0.20	0.32	8185	1
r_Day[3-a,Intercept]	-0.32	0.00	0.13	-0.60	-0.09	3476	1
r_Day[3-b,Intercept]	0.21	0.00	0.12	-0.02	0.45	7697	1
r_Day[4-a,Intercept]	0.03	0.00	0.12	-0.21	0.26	11424	1
r_Day[4-b,Intercept]	-0.04	0.00	0.12	-0.28	0.20	12591	1
r_Day[4-c,Intercept]	-0.01	0.00	0.11	-0.23	0.20	9490	1
r_Day[5-a,Intercept]	-0.04	0.00	0.12	-0.28	0.19	8322	1
r_Day[5-b,Intercept]	0.02	0.00	0.12	-0.20	0.25	8362	1
r_Day[6-a,Intercept]	0.25	0.00	0.12	0.03	0.50	4916	1
r_Day[6-b,Intercept]	-0.15	0.00	0.12	-0.40	0.08	8587	1
r_Day[7-a,Intercept]	0.07	0.00	0.12	-0.16	0.31	6239	1
r_Day[7-b,Intercept]	0.03	0.00	0.12	-0.19	0.28	6372	1
r_Day[8-a,Intercept]	0.15	0.00	0.15	-0.13	0.46	3361	1
r_Day[9-a,Intercept]	-0.07	0.00	0.13	-0.33	0.17	3565	1
r_Day[9-b,Intercept]	-0.13	0.00	0.13	-0.40	0.12	2835	1
r_fgeno[Beis,Intercept]	-0.10	0.00	0.17	-0.46	0.23	4289	1
r_fgeno[LonX,Intercept]	0.32	0.00	0.19	-0.01	0.73	3759	1
r_fgeno[Scp,Intercept]	-0.18	0.00	0.18	-0.55	0.15	3992	1
r_fgeno[Stt,Intercept]	-0.02	0.00	0.17	-0.37	0.33	4293	1
r_fgeno[Temp,Intercept]	-0.01	0.00	0.17	-0.35	0.34	4203	1
r_fgeno[Beis,inf1]	-0.02	0.00	0.12	-0.27	0.21	3552	1
r_fgeno[LonX,inf1]	0.11	0.00	0.14	-0.09	0.44	3249	1
r_fgeno[Scp,inf1]	-0.07	0.00	0.13	-0.36	0.14	2958	1
r_fgeno[Stt,inf1]	-0.01	0.00	0.12	-0.27	0.22	3322	1
r_fgeno[Temp,inf1]	-0.01	0.00	0.11	-0.26	0.21	3347	1
r_fgeno:mgeno[Beis_Beis,Intercept]	0.17	0.00	0.15	-0.09	0.48	3196	1
r_fgeno:mgeno[Beis_LonX,Intercept]	-0.07	0.00	0.14	-0.36	0.20	6382	1
r_fgeno:mgeno[Beis_Scp,Intercept]	-0.13	0.00	0.15	-0.45	0.14	4156	1
r_fgeno:mgeno[Beis_Stt,Intercept]	-0.04	0.00	0.15	-0.39	0.23	4136	1
r_fgeno:mgeno[Beis_Temp,Intercept]	-0.01	0.00	0.14	-0.29	0.27	6174	1
r_fgeno:mgeno[LonX_Beis,Intercept]	0.12	0.00	0.16	-0.15	0.48	3238	1
r_fgeno:mgeno[LonX_LonX,Intercept]	0.12	0.00	0.15	-0.15	0.46	3253	1
r_fgeno:mgeno[LonX_Scp,Intercept]	0.16	0.00	0.20	-0.17	0.59	2134	1
r_fgeno:mgeno[LonX_Stt,Intercept]	-0.21	0.00	0.17	-0.58	0.08	2721	1
r_fgeno:mgeno[LonX_Temp,Intercept]	0.03	0.00	0.15	-0.26	0.35	5371	1
r_fgeno:mgeno[Scp_Beis,Intercept]	-0.16	0.00	0.16	-0.51	0.12	3572	1
r_fgeno:mgeno[Scp_LonX,Intercept]	-0.03	0.00	0.14	-0.33	0.24	5545	1
r_fgeno:mgeno[Scp_Scp,Intercept]	0.15	0.00	0.16	-0.14	0.50	3957	1
r_fgeno:mgeno[Scp_Stt,Intercept]	-0.17	0.00	0.17	-0.55	0.10	2255	1
r_fgeno:mgeno[Scp_Temp,Intercept]	0.09	0.00	0.15	-0.18	0.40	6326	1
r_fgeno:mgeno[Stt_Beis,Intercept]	-0.15	0.00	0.15	-0.47	0.12	3720	1
r_fgeno:mgeno[Stt_LonX,Intercept]	0.04	0.00	0.14	-0.24	0.34	6616	1
r_fgeno:mgeno[Stt_Scp,Intercept]	0.05	0.00	0.15	-0.22	0.36	6336	1
r_fgeno:mgeno[Stt_Stt,Intercept]	0.12	0.00	0.15	-0.16	0.43	4300	1
r_fgeno:mgeno[Stt_Temp,Intercept]	-0.08	0.00	0.14	-0.37	0.20	6350	1
r_fgeno:mgeno[Temp_Beis,Intercept]	0.01	0.00	0.13	-0.25	0.28	8270	1
r_fgeno:mgeno[Temp_LonX,Intercept]	-0.02	0.00	0.14	-0.31	0.26	7244	1
r_fgeno:mgeno[Temp_Scp,Intercept]	-0.10	0.00	0.15	-0.41	0.18	5264	1
r_fgeno:mgeno[Temp_Stt,Intercept]	0.02	0.00	0.15	-0.28	0.31	4653	1
r_fgeno:mgeno[Temp_Temp,Intercept]	0.08	0.00	0.15	-0.21	0.40	6349	1
r_fgeno:mgeno[Beis_Beis,inf1]	-0.13	0.00	0.16	-0.45	0.18	6730	1
r_fgeno:mgeno[Beis_LonX,inf1]	-0.02	0.00	0.17	-0.36	0.32	6389	1
r_fgeno:mgeno[Beis_Scp,inf1]	0.30	0.00	0.18	-0.04	0.67	4450	1
r_fgeno:mgeno[Beis_Stt,inf1]	-0.03	0.00	0.17	-0.35	0.31	6507	1
r_fgeno:mgeno[Beis_Temp,inf1]	-0.18	0.00	0.17	-0.51	0.15	6375	1
r_fgeno:mgeno[LonX_Beis,inf1]	-0.05	0.00	0.17	-0.37	0.27	4255	1
r_fgeno:mgeno[LonX_LonX,inf1]	-0.03	0.00	0.18	-0.39	0.30	4935	1
r_fgeno:mgeno[LonX_Scp,inf1]	0.69	0.00	0.20	0.31	1.09	2816	1
r_fgeno:mgeno[LonX_Stt,inf1]	-0.12	0.00	0.17	-0.47	0.22	5180	1
r_fgeno:mgeno[LonX_Temp,inf1]	-0.01	0.00	0.17	-0.36	0.34	4586	1
r_fgeno:mgeno[Scp_Beis,inf1]	0.06	0.00	0.17	-0.27	0.41	6800	1
r_fgeno:mgeno[Scp_LonX,inf1]	-0.11	0.00	0.18	-0.47	0.23	6089	1
r_fgeno:mgeno[Scp_Scp,inf1]	-0.26	0.00	0.18	-0.62	0.10	4844	1
r_fgeno:mgeno[Scp_Stt,inf1]	-0.04	0.00	0.17	-0.38	0.30	5245	1
r_fgeno:mgeno[Scp_Temp,inf1]	0.09	0.00	0.18	-0.25	0.43	5851	1
r_fgeno:mgeno[Stt_Beis,inf1]	0.30	0.00	0.16	-0.01	0.62	6473	1
r_fgeno:mgeno[Stt_LonX,inf1]	-0.26	0.00	0.17	-0.59	0.06	5065	1
r_fgeno:mgeno[Stt_Scp,inf1]	-0.03	0.00	0.17	-0.37	0.31	5137	1
r_fgeno:mgeno[Stt_Stt,inf1]	-0.01	0.00	0.17	-0.33	0.32	6233	1
r_fgeno:mgeno[Stt_Temp,inf1]	-0.07	0.00	0.17	-0.39	0.27	5660	1
r_fgeno:mgeno[Temp_Beis,inf1]	-0.05	0.00	0.16	-0.36	0.26	6779	1
r_fgeno:mgeno[Temp_LonX,inf1]	0.16	0.00	0.17	-0.17	0.50	6239	1
r_fgeno:mgeno[Temp_Scp,inf1]	-0.23	0.00	0.18	-0.59	0.12	5253	1
r_fgeno:mgeno[Temp_Stt,inf1]	0.11	0.00	0.15	-0.18	0.42	5930	1
r_fgeno:mgeno[Temp_Temp,inf1]	-0.06	0.00	0.17	-0.40	0.28	6729	1
r_mgeno[Beis,Intercept]	0.01	0.00	0.16	-0.32	0.34	4826	1
r_mgeno[LonX,Intercept]	0.02	0.00	0.16	-0.32	0.34	4463	1
r_mgeno[Scp,Intercept]	0.16	0.00	0.17	-0.15	0.51	4308	1
r_mgeno[Stt,Intercept]	-0.25	0.00	0.18	-0.64	0.04	3421	1
r_mgeno[Temp,Intercept]	0.07	0.00	0.16	-0.24	0.41	4748	1
r_mgeno[Beis,inf1]	0.06	0.00	0.17	-0.28	0.43	4031	1
r_mgeno[LonX,inf1]	-0.13	0.00	0.18	-0.53	0.19	3474	1
r_mgeno[Scp,inf1]	0.25	0.00	0.20	-0.08	0.68	3361	1
r_mgeno[Stt,inf1]	-0.10	0.00	0.18	-0.48	0.24	3540	1
r_mgeno[Temp,inf1]	-0.09	0.00	0.18	-0.49	0.23	3854	1

[truncated: 14 more sheets: Model (10), Model (11), Model (12), Model (13), Model (14), Model (15), Model (16), Model (17), Model (18), Model (19), Model (20), Model (21), Model (22), Model (23)]
